# Supplementary material for: Genome-Centric Analysis of a Thermophilic and Cellulolytic Bacterial Consortium Derived from Composting
Source: Front Microbiol. 2017 Apr 19;8:644. doi: 10.3389/fmicb.2017.00644 (PMC5395642; doi:10.3389/fmicb.2017.00644)
Supplement: Supplementary file 1 [file Table1.XLSX]

## Sheet: Table S2
Table S1. Number of CDS from reconstructed genomes mapped to COG categories
COG category	Reconstructed genomes
	BZ1	BZ2	BZ3	BZ4	BZ5	BZ6
A	0	0	0	0	0	0
B	1	1	1	1	2	0
C	129	166	153	241	111	157
D	41	66	48	85	37	36
E	196	248	202	333	181	322
F	79	74	73	87	49	66
G	349	156	279	246	232	174
H	109	127	115	171	55	85
I	57	220	74	131	87	73
J	171	164	186	181	164	148
K	240	207	219	272	191	143
L	120	218	131	261	113	164
M	153	127	158	151	124	132
N	56	79	65	81	66	67
O	101	107	98	123	82	90
P	114	147	126	205	136	147
Q	28	131	50	97	37	32
R	316	310	301	447	291	273
S	216	210	217	329	211	186
T	220	162	157	185	101	79
U	45	49	46	63	52	70
V	79	55	50	75	56	49
W	0	0	0	0	0	0
Y	0	0	0	0	0	0
Z	4	0	6	6	0	4
COG Categories: C: Energy production and conversion, E: Amino acid transport and metabolism, G: Carbohydrate transport and metabolism, I: Lipid transport and metabolism, J: Translation, ribosomal structure and biogenesis, K: Transcription, L: Replication, recombination and repair, M: Cell wall/membrane/envelope biogenesis, P: Inorganic ion transport and metabolism, Q: Secondary metabolites biosyn…
