# Supplementary material for: Genome-Centric Analysis of a Thermophilic and Cellulolytic Bacterial Consortium Derived from Composting
Source: Front Microbiol. 2017 Apr 19;8:644. doi: 10.3389/fmicb.2017.00644 (PMC5395642; doi:10.3389/fmicb.2017.00644)
Supplement: Supplementary file 2 [file Table2.XLSX]

## Sheet: Table S1
Table S2. Coverage (in %) of BZ genomes in the ZC4 metagenome samples. D<number> refers to the day on which the sample was collected.
	BZ1	BZ2	BZ3	BZ4	BZ5	BZ6
D01	92.09	35.46	56.04	72.76	98.13	76.39
D03	87.89	38.27	70.69	63.35	98.06	89.3
D07	58.97	33.02	51.7	27.31	61.5	78.29
D15	98.09	32.81	66.13	17.43	41.23	80.14
D30	73.81	25.24	76.16	15.6	26.01	76.64
D64	71.49	37.39	78.05	44.23	65.6	82.01
D67	58.86	30.3	58.46	17.89	33.09	83.32
D78	74.56	34.33	94.45	20.24	28.72	84.89
D99	66.44	28.65	80.66	16.08	24.18	79.64
