# Supplementary material for: Genome-Centric Analysis of a Thermophilic and Cellulolytic Bacterial Consortium Derived from Composting
Source: Front Microbiol. 2017 Apr 19;8:644. doi: 10.3389/fmicb.2017.00644 (PMC5395642; doi:10.3389/fmicb.2017.00644)
Supplement: Supplementary file 3 [file Table3.XLSX]

## Sheet: Table S3
Table S3. Relative abundance (%) of reconstructed genomes in ZC4 composting metagenomic and metatranscriptomic datasets
	Reconstructed genomes
	BZ1	BZ2	BZ3	BZ4	BZ5	BZ6
ZC4 metagenome
D01	0.4421	0.11945	0.03675	0.30625	1.37885	0.13595
D03	0.1559	0.11595	0.04545	0.1254	0.1559	0.22165
D07	0.0833	0.17185	0.0493	0.06885	0.0833	0.3088
D15	0.6283	0.1426	0.06845	0.01745	0.05225	0.2947
D30	0.12675	0.0675	0.14095	0.0175	0.02155	0.12245
D64	0.05825	0.09205	0.12395	0.038	0.105	0.1738
D67	0.05385	0.12035	0.074	0.017	0.04685	0.33135
D78	0.06905	0.14195	0.47535	0.00775	0.00885	0.29735
D99	0.02975	0.05715	0.14555	0.00775	0.0034	0.12235
ZC4 Metatranscriptome
D01	0.3965	0.13855	0.0294	0.39625	0.9334	0.11875
D03	0.1337	0.11885	0.03655	0.0676	0.7655	0.1989
D07	0.055	0.16655	0.05455	0.06425	0.39525	0.1796
D15	0.2909	0.11315	0.0293	0.0068	0.0149	0.1865
D30	0.064	0.03755	0.2108	0.00235	0.0184	0.07555
D64	0.05075	0.05075	0.01585	0.02455	0.05385	0.10435
D78	0.02015	0.04375	0.22505	0.00065	0.0028	0.1033
D99	0.09905	0.4366	0.2383	0.00015	0.0003	0.16835
