# Supplementary material for: Genome-Centric Analysis of a Thermophilic and Cellulolytic Bacterial Consortium Derived from Composting
Source: Front Microbiol. 2017 Apr 19;8:644. doi: 10.3389/fmicb.2017.00644 (PMC5395642; doi:10.3389/fmicb.2017.00644)
Supplement: Supplementary file 4 [file Table4.XLSX]

## Sheet: Table S4
Table S4. Expression profile of selected plant biomass degradation-related genes of reconstructed genomes
	ZC4 Metatranscriptome time-series samples
Reconstructed Genomes	D01	D03	D07	D15	D30	D64	D78	D99	Selected enzymes
BZ1	0.00093	0.0009	0.00125	0.00436	0.00584	0.00282	0.00285	0	alpha-N-arabinofuranosidases
	0.00041	0.00028	0.00187	0.00023	0.00041	0	0	0	alpha/beta-xylosidases
	0.00014	7e-05	0.00083	0.00026	0	0	0	0	arabinanase
	0.00083	0.00138	0.00084	0.00067	0.0002	0	0	0	glycosyl hydrolases
	0.00056	0.00125	0.00042	0.00109	0.0002	0	0	0	thermostable celloxylanase
	0.00266	0.00304	0.00104	0.01513	0.01741	0	0.0019	0	xylanases
	0.0001	7e-05	0.00021	6e-05	0	0	0	0	multicopper polyphenol oxidase
BZ2	0.00074	0.00066	0.00033	0.00013	0	0.00111	0.00039	0	alpha-N-arabinofuranosidases
	0	0	0	0	0	0	0	0	alpha/beta-xylosidases
	0	0	0	0	0	0	0	0	arabinanase
	0.00115	0.00331	0.00919	0.01083	0.01069	0	0.01297	0	glycosyl hydrolases
	0	0	0	0	0	0	0	0	thermostable celloxylanase
	0	0	0	0	0	0	0	0	xylanases
	0	0	0	0	0	0	0	0	multicopper polyphenol oxidase
BZ3	0	0	0	0	0	0	0	0	alpha-N-arabinofuranosidases
	0	0	0	0	0	0	0.00015	0	alpha/beta-xylosidases
	0	0	0	0	0	0	0	0	arabinanase
	0	0	0	0	0	0	0	0	glycosyl hydrolases
	0	0	0	0	0	0	0	0	thermostable celloxylanase
	0	0	0	0	0	0	0	0	xylanases
	0	0	0	0	0.00017	0	0.0001	0.00556	multicopper polyphenol oxidase
BZ4	0	0	0	0	0	0	0	0	alpha-N-arabinofuranosidases
	0	0.00022	0.00038	0	0	0	0	0	alpha/beta-xylosidases
	0	0	0	0	0	0	0	0	arabinanase
	0.00011	0	0	0	0	0	0	0	glycosyl hydrolases
	0	0	0	0	0	0	0	0	thermostable celloxylanase
	0	0	0.00115	0	0	0	0	0	xylanases
	0	0	0	0	0	0	0	0	multicopper polyphenol oxidase
BZ5	0	0	0	0	0	0	0	0	alpha-N-arabinofuranosidases
	0.00036	0	0.00056	0	0.00067	0	0	0	alpha/beta-xylosidases
	0	0	0	0	0	0	0	0	arabinanase
	0	0	0	0	0	0	0	0	glycosyl hydrolases
	0	0	0	0	0	0	0	0	thermostable celloxylanase
	0	0	0	0	0	0	0	0	xylanases
	0	0	0	0	0	0	0	0	multicopper polyphenol oxidase
BZ6	0	0	0	0	0	0	0	0	alpha-N-arabinofuranosidases
	0	0.00013	0.00011	0	0	8e-05	0	0	alpha/beta-xylosidases
	0	0	0	0	0	0	0	0	arabinanase
	0	0	0	0	0	0	0	0	glycosyl hydrolases
	0	0	0	0	0	0	0	0	thermostable celloxylanase
	0	0	0	0	0	0	0	0	xylanases
	0	0	0	0	0	0	0	0	multicopper polyphenol oxidase
The values represent frequencies normalized to total number of predicted genes mapped metatranscriptomic reads for each reconstructed genome
